# Supplementary material for: Rice OsMRG702 and Its Partner OsMRGBP Control Flowering Time through H4 Acetylation
Source: Int J Mol Sci. 2023 May 25;24(11):9219. doi: 10.3390/ijms24119219 (PMC10252469; doi:10.3390/ijms24119219)
Supplement: Supplementary file 1 [file ijms-24-09219-s001.zip]

Archive with 2 entries (2 files):
- Supplemental figures.docx
- Supplementary Table 1.xls
