# Supplementary material for: Rice OsMRG702 and Its Partner OsMRGBP Control Flowering Time through H4 Acetylation
Source: Int J Mol Sci. 2023 May 25;24(11):9219. doi: 10.3390/ijms24119219 (PMC10252469; doi:10.3390/ijms24119219)
Supplement: Supplementary file 1 [file ijms-24-09219-s001.zip › Supplementary Table 1.xls]

## Sheet: Sheet1
Table S1.primers used in this article.
Purpose and target sequence	Forward primers (5'→3')	Reverse primers (5'→3')
Y2H
AD-OsMRG702	GCCATGGAGGCCAGTGAATTCATGTCCCAAGCTGGATCGG	ATGCCCACCCGGGTGGAATTCTTTGGTCTTTATCCCATCAGTACCT
AD-OsMRGBP	GCCATGGAGGCCAGTGAATTCGTGGCGAAGGCGAAAGGG	ATGCCCACCCGGGTGGAATTCTTCGTCCTTGTTAAAGAAACTTTCA
BD-OsMRG702	ATGGCCATGGAGGCCGAATTCATGTCCCAAGCTGGATCGG	TCGACGGATCCCCGGGAATTCTTTGGTCTTTATCCCATCAGTACCT
BD-OsMRGBP	ATGGCCATGGAGGCCGAATTCGTGGCGAAGGCGAAAGGG	TCGACGGATCCCCGGGAATTCTTCGTCCTTGTTAAAGAAACTTTCA
LCA
cLUC-OsMRG702	CCGGGGCGGTACCCGGGATCCAATGTCCCAAGCTGGATCGG	ACGAAAGCTCTGCAGGTCGACCTATTTGGTCTTTATCCCATCAGTACC
cLUC-OsMRGBP	CCGGGGCGGTACCCGGGATCCAGTGGCGAAGGCGAAAGGG	ACGAAAGCTCTGCAGGTCGACTCATTCGTCCTTGTTAAAGAAACTTT
nLUC-OsMRG702	CGAGCTCGGTACCCGGGATCCATGTCCCAAGCTGGATCGG	CGCGTACGAGATCTGGTCGACTTTGGTCTTTATCCCATCAGTACCT
nLUC-OsMRGBP	CGAGCTCGGTACCCGGGATCCGTGGCGAAGGCGAAAGGG	CGCGTACGAGATCTGGTCGACTTCGTCCTTGTTAAAGAAACTTTCA
Overexpression vector construction
1301-35S::OsMRG702	GTCGACCTGCAGGCATGCAAGCTTATGTCCCAAGCTGGATCGGAA	TGGTCTTTGTAGTCGACGGTTTTGGTCTTTATCCCATCAGTACCT
3Flag	ACCGTCGACTACAAAGACCATGA	TCGGGGAAATTCGAGCTGGTCACCTCACTTATCGTCATCGTCCTTG
1301-35S::OsMRGBP	GTCGACCTGCAGGCATGCAAGCTTTTGGCGAAGGCGAAAGGGAGCT	TCGGGGAAATTCGAGCTGGTCACCTCAGGCGTAATCTGGTACGTCATAA
3HA	CCTAGGTACCCATATGAC	GCGGAGTACCCGGGTACCTCAGGCGTAATCTGGTA
Mutants identify
Osmrg702	TGGAGGCGAATGCTTGTTTG	TTCCTGGCGTTCGTTCGTT
Osmrgbp	CAGAGCACGCGAAACAACAT	CGAGGAGCAGGAGGGGAT
RT-qPCR
OsMRG701	GGCGGTGGCAAGGACAAGCA	CGGACTTTTGAACCTTGGCCTCGT
OsMRG702	CTGAAGAGGTTAAAGGCGATGTT	GCATCTTCTTCCATGTTGACAGA
OsMRGBP	AGGCATTCATCGTCACTTTGTT	TTCTAGGTTGAAGAATCGGTCCA
Hd1	GTACTACGACAACCGCATCGAAA	CCTTCCTTCTCTGCAAACTCCTTT
Ehd3	TGCATGTGTCAAGCTACTCAATCC	GGCAACATTATTCGTGGTATCTGC
Ghd7	CAGAAAAGCCTATGCCGAGATGA	TAGGATCGACATAGGTGGATGGC
Ehd1	AGTTGCCAGTCATCTGCAGGTAAT	GACAAAGTCGCTCCGTGTTT
RFT1	TGACCTAGATTCAAAGTCTAATCCTT	TGCCGGCCATGTCAAATTAATAAC
Hd3a	CTTGTGATGGTAGACCCAGATGC	CCCAAATGACGCTGCAGTAGTAC
OsACTIN10-1	TCCGTGACATCAAGGAAAAG	GATATCAACATCGCACTTCATG
ChIP-qPCR
Ehd1-1	AGCTAGCTGGAGGAGGAACA	ATCACCAAAGCTAGCCTGCC
Ehd1-2	GGAGCTTTAAAACCCTGCTGC	TCACCTCCATGCATGAGCAA
Ehd1-3	CTGTGTCTAGCTTGCACTAC	TGCATGATGCATGGAATGCG
Ehd1-4	CACCGAGAGCTGTGGCCTTA	AGAAGTAAATCTTCCATGACTGACA
Ehd1-5	CTAGCTTGGCATATATAGTGATCG	GGTGCGTGTTTGTAACTTCTGT
RFT1-1	GGATTGAACGGCAGGAGA	GCTAACCCACTAACTTATGAA
RFT1-2	TGGGCACATCATAGTAAGGCTA	TCTCATGCAAGACCTTGTTTTC
RFT1-3	TTTCGTCAGATTTGAAGGATAGGG	TTTTGAGGGGATCACCACCC
Hd3a-4	TTGTGGTTGGTAGGGTTG	AAGGGTGTAGAATGTCCTCATG
Ehd3-1	TCTGTCACCACCTCTATTATCTCC	AAGCTCCCCAAATAGAGCCTAC
Ehd3-2	TGGTGGAAACATTGGAGTATTG	TATTATAACGGAACGGGAATGG
Ehd3-3	CACAAACCCTAGTTTTTCCG	GTTCTGGGAGCCCATCAGCCA
Ehd3-4	AAACACAGGTAACCAACCAACC	GCAAGAAAAGAAAGCACAACAA
Ghd7-1	ATGGGTAGTGAAGTCCAGCC	TCTGTGGATGGATTTGGTCC
Ghd7-2	TCATGTCGATGGGACCAGCA	GGAAGACGAAGGGGAATCCA
Ghd7-3	GCCTGGCTGTTCGATGACTA	AGGGAGACGTCGAACGTGA
OsACTIN10-2	TCCGTGACATCAAGGAAAAG	GATATCAACATCGCACTTCATG
